# Supplementary material for: Profiling Tight Junction Protein Expression in Brain Vascular Malformations
Source: Int J Mol Sci. 2025 May 9;26(10):4558. doi: 10.3390/ijms26104558 (PMC12111537; doi:10.3390/ijms26104558)
Supplement: Supplementary file 1 [file ijms-26-04558-s001.zip]

Archive with 1 entries (1 files):
- ijms-3535738-supplementary.pdf
